# Supplementary material for: Triglyceride–Glucose Index Modifies Mortality Risk Across Body Mass Index Strata in Critically Ill Patients: A Retrospective Cohort Analysis of the MIMIC-IV Database
Source: J Clin Med. 2026 May 11;15(10):3685. doi: 10.3390/jcm15103685 (PMC13207182; doi:10.3390/jcm15103685)
Supplement: Supplementary file 1 [file jcm-15-03685-s001.zip]

Archive with 1 entries (1 files):
- jcm-4274906-supplementary.pdf
